# Supplementary material for: Lacticaseibacillus rhamnosus CRL1505 Ameliorates Liver Injury and Inflammation in Poly(I:C)-Induced Acute Hepatitis
Source: Foods. 2026 Mar 16;15(6):1034. doi: 10.3390/foods15061034 (PMC13025889; doi:10.3390/foods15061034)
Supplement: Supplementary file 1 [file foods-15-01034-s001.zip]

Archive with 1 entries (1 files):
- foods-4175922-supplementary.pdf
